# Supplementary material for: Porcine Circovirus Type 3 in Pig Farms Experiencing Diarrhea in Jiangxi, China: Prevalence, Genome Sequence and Pathogenicity
Source: Animals (Basel). 2020 Dec 7;10(12):2324. doi: 10.3390/ani10122324 (PMC7762375; doi:10.3390/ani10122324)
Supplement: Supplementary file 1 [file animals-10-02324-s001.zip]

Archive with 6 entries (4 files):
- animals-1016347-suppl-final/
- animals-1016347-suppl-final/Supplementaly materials/
- animals-1016347-suppl-final/Supplementaly materials/animals-1016347-table s1 and figure s1.docx
- animals-1016347-suppl-final/Supplementaly materials/animals-1016347-Table S2.xlsx
- animals-1016347-suppl-final/Supplementaly materials/~$ble S1.docx
- animals-1016347-suppl-final/Supplementaly materials/~$Table S2.xlsx
