# Supplementary material for: Porcine Circovirus Type 3 in Pig Farms Experiencing Diarrhea in Jiangxi, China: Prevalence, Genome Sequence and Pathogenicity
Source: Animals (Basel). 2020 Dec 7;10(12):2324. doi: 10.3390/ani10122324 (PMC7762375; doi:10.3390/ani10122324)
Supplement: Supplementary file 1 [file animals-10-02324-s001.zip › animals-1016347-suppl-final/Supplementaly materials/animals-1016347-Table S2.xlsx]

## Sheet: A
A) Multiple alignment analysis of nucleotide sequence of complete genome of PCV3 strains
GenBank accession No.	Nucleotide sequence similarity (%)
	1	2	3	4	5	6	7	8	9	10	11	12	13	14	15	16	17	18	19	20	21	22	23	24	25	26	27	28	29	30	31	32	33	34	35	36
1. MK656956	***	99.5	99.7	99.5	99.6	99.2	98.7	99.6	99.8	99.7	99.7	99.6	99.7	99.6	99.6	99.3	99.6	99.5	99.1	99.3	99	98.7	99.1	99	99.3	98.7	99.1	99.2	97.7	99	99.2	99.3	98.8	99.2	99.2	99.1
2. MG897476	0.5	***	99.7	99.5	99.5	99	98.6	99.4	99.8	99.7	99.5	99.4	99.5	99.4	99.6	99.1	99.4	99.3	98.9	99.1	98.9	98.5	98.9	98.8	99.1	98.5	98.9	99	97.5	99	99	99.2	98.6	99.1	98.9	99
3. MF069115	0.4	0.4	***	99.7	99.6	99.2	98.7	99.6	99.9	100	99.7	99.5	99.6	99.6	99.9	99.3	99.5	99.5	99.1	99.3	99	98.7	99.1	99	99.3	98.7	99.1	99.2	97.7	99	99.2	99.3	98.8	99.2	99.1	99.2
4. MH491023	0.5	0.5	0.4	***	99.5	99.1	98.6	99.4	99.8	99.7	99.5	99.4	99.5	99.4	99.6	99.2	99.4	99.3	98.9	99.1	98.9	98.5	99	98.9	99.1	98.5	98.9	99	97.5	98.9	99.1	99.2	98.6	99.1	98.9	99
5. MG595741	0.4	0.6	0.4	0.6	***	99.4	98.9	99.5	99.7	99.7	99.6	99.5	99.6	99.5	99.6	99.5	99.5	99.5	99.3	99.7	99.2	98.8	99.3	99.2	99.5	98.9	99.3	99.5	97.9	99.3	99.4	99.6	99.1	99.5	99.3	99.3
6. MH192340	0.9	1	0.9	1	0.7	***	99.6	99.1	99.3	99.2	99.2	99	99.1	99.1	99.1	99.5	99	99.1	98.9	99	98.9	98.5	99	98.8	99.1	98.6	99	98.9	97.4	98.8	99.2	99.1	98.5	99	98.9	99
7. MH192341	0.9	1	0.9	1	0.7	0	***	98.6	98.8	98.8	98.7	98.6	98.7	98.6	98.7	99	98.6	98.6	98.5	98.6	98.5	98.1	98.5	98.4	98.7	98.2	98.6	98.5	97	98.3	98.8	98.6	98.1	98.5	98.5	98.5
8. MH277112	0.4	0.6	0.5	0.6	0.5	1	1	***	99.7	99.6	99.7	99.6	99.6	99.6	99.5	99.2	99.5	99.4	99	99.2	99	98.6	99.1	99	99.2	98.7	99	99.1	97.6	98.9	99.1	99.2	98.7	99.1	99	99
9. MH491016	0.3	0.3	0.1	0.3	0.3	0.8	0.8	0.4	***	100	99.8	99.6	99.7	99.7	99.9	99.4	99.6	99.6	99.2	99.4	99.1	98.8	99.2	99.1	99.4	98.8	99.2	99.3	97.8	99.1	99.3	99.4	98.9	99.3	99.2	99.3
10. MF069116	0.3	0.3	0.1	0.3	0.4	0.8	0.8	0.4	0.1	***	99.7	99.6	99.7	99.6	99.9	99.3	99.6	99.5	99.1	99.3	99.1	98.7	99.1	99	99.3	98.7	99.1	99.2	97.7	99.1	99.2	99.4	98.8	99.3	99.1	99.2
11. MF079254	0.3	0.5	0.4	0.5	0.4	0.9	0.9	0.4	0.3	0.3	***	99.6	99.7	99.7	99.6	99.3	99.6	99.5	99.1	99.3	99	98.7	99.1	99	99.3	98.7	99.1	99.2	97.7	99	99.2	99.3	98.8	99.2	99.1	99.1
12. MF805722	0.5	0.7	0.5	0.7	0.6	1	1	0.5	0.4	0.5	0.4	***	99.5	100	99.5	99.2	99.5	99.4	98.9	99.1	98.9	98.5	98.9	98.9	99.1	98.5	98.9	99	97.5	98.9	99	99.2	98.6	99.1	98.9	99
13. MF805720	0.4	0.6	0.4	0.6	0.5	0.9	0.9	0.5	0.3	0.4	0.4	0.5	***	99.6	99.6	99.2	99.5	99.5	99	99.2	99	98.6	99	99	99.2	98.6	99	99.1	97.7	99	99.1	99.3	98.7	99.2	99	99.1
14. MF805719	0.4	0.6	0.5	0.6	0.5	1	1	0.4	0.4	0.4	0.4	0.1	0.5	***	99.5	99.3	99.6	99.4	99	99.2	98.9	98.6	99	98.9	99.2	98.6	99	99.1	97.6	98.9	99.1	99.2	98.7	99.1	99	99
15. MF405272	0.4	0.4	0.2	0.4	0.5	0.9	0.9	0.5	0.2	0.1	0.4	0.6	0.5	0.5	***	99.2	99.5	99.4	99	99.2	99	98.6	99	98.9	99.2	98.6	99	99.1	97.6	99	99.1	99.3	98.7	99.2	99	99.1
16. MG868946	0.8	0.9	0.8	0.9	0.6	0.6	0.6	0.9	0.7	0.7	0.8	0.8	0.8	0.8	0.8	***	99.1	99.2	99	99.1	99	98.6	99.1	98.9	99.2	98.7	99.1	99	97.5	98.9	99.3	99.2	98.6	99.1	99	99.1
17. KX966193	0.5	0.7	0.5	0.7	0.6	1	1	0.6	0.4	0.5	0.5	0.5	0.5	0.5	0.6	0.9	***	99.7	98.9	99.1	98.9	98.6	98.9	98.8	99.1	98.5	99	99	97.5	98.9	99	99.2	98.6	99.1	98.9	99
18. KY075989	0.5	0.7	0.6	0.7	0.5	1	1	0.6	0.5	0.5	0.5	0.7	0.6	0.6	0.6	0.9	0.4	***	99.1	99.2	98.9	98.7	98.9	98.8	99.3	98.5	99.1	99	97.5	98.8	99.1	99.1	98.6	99	99.1	98.9
19. MH277111	1	1.1	1	1.1	0.8	1.1	1.1	1.1	0.9	0.9	1	1.1	1	1.1	1	1	1.1	1	***	99.1	98.9	98.8	99	98.8	99.5	98.5	99.2	98.9	97.6	98.8	99.1	99.1	98.5	99	99.8	99
20. MG372483	0.8	0.9	0.8	0.9	0.4	1	1	0.9	0.7	0.7	0.8	0.9	0.8	0.9	0.8	0.9	0.9	0.9	0.9	***	99.5	98.6	99.1	99	99.2	98.7	99.1	99.4	97.7	99.3	99.2	99.6	99	99.5	99.1	99.2
21. MG868942	1	1.2	1	1.2	0.8	1.1	1.1	1	0.9	1	1	1.2	1.1	1.1	1.1	1	1.2	1.2	1.1	0.6	***	98.5	99	99	99	98.6	99	99.1	97.5	99	99.1	99.3	98.7	99.2	98.9	99
22. MG650174	1.3	1.5	1.3	1.5	1.2	1.5	1.5	1.4	1.2	1.3	1.3	1.5	1.4	1.4	1.4	1.4	1.4	1.3	1.2	1.4	1.5	***	98.5	98.4	98.7	98.1	99.3	98.5	97.1	98.6	98.7	98.7	98.1	98.6	98.8	98.7
23. MG014372	0.9	1.1	0.9	1	0.7	1	1	0.9	0.8	0.9	0.9	1.1	1	1	1	0.9	1.1	1.1	1	0.9	1	1.4	***	99	99.1	98.6	99	99	97.8	98.9	99.2	99.2	98.6	99.1	99	99.1
24. MG014369	1	1.2	1	1.1	0.8	1.2	1.2	1	0.9	1	1	1.1	1	1.1	1.1	1.1	1.2	1.2	1.2	1	1	1.5	0.9	***	99	98.6	98.9	98.9	97.5	98.8	99	99.1	98.5	99	98.8	99
25. KY996337	0.8	0.9	0.8	0.9	0.6	0.9	0.9	0.9	0.7	0.7	0.8	0.9	0.8	0.9	0.8	0.8	0.9	0.8	0.5	0.8	1	1.3	0.9	1	***	98.6	99.1	99	97.6	99	99.2	99.2	98.6	99.1	99.5	99.1
26. MF593110	0.8	0.9	0.8	0.9	0.6	0.8	0.8	0.8	0.7	0.7	0.8	0.9	0.8	0.9	0.8	0.7	0.9	1	0.9	0.7	0.9	1.3	0.8	0.8	0.8	***	98.6	98.6	97.1	98.5	98.8	98.8	98.2	98.7	98.5	98.7
27. MG650176	1	1.1	1	1.1	0.8	1	1	1.1	0.9	0.9	1	1.1	1	1.1	1	0.9	1	1	0.8	0.9	1	0.7	1	1.1	0.9	0.8	***	99	97.6	99.1	99.2	99.2	98.6	99.1	99.2	99.2
28. MF079253	0.9	1	0.9	1	0.6	1.1	1.1	1	0.8	0.8	0.9	1	0.9	1	0.9	1	1	1.1	1.1	0.6	0.9	1.5	1	1.1	1	0.8	1	***	97.8	99.4	99.1	99.9	99.3	99.8	98.9	99.1
29. KY418606	2.3	2.5	2.3	2.5	2.1	2.6	2.6	2.4	2.2	2.3	2.3	2.5	2.3	2.4	2.4	2.5	2.5	2.5	2.4	2.3	2.5	2.9	2.1	2.5	2.4	2.3	2.4	2.2	***	97.6	97.7	97.9	97.4	97.8	97.5	97.8
30. MG550107	1	1.1	1	1.2	0.7	1.3	1.3	1.1	0.9	1	1	1.2	1.1	1.1	1.1	1.2	1.2	1.2	1.3	0.8	1.1	1.4	1.1	1.2	1.1	1	1	0.7	2.4	***	99	99.5	99	99.4	98.8	99
31. KY075994	0.9	1	0.9	0.9	0.7	0.8	0.8	1	0.8	0.8	0.9	1	0.9	1	0.9	0.7	1	1	0.9	0.8	0.9	1.3	0.8	1	0.8	0.6	0.8	0.9	2.3	1.1	***	99.3	98.7	99.2	99.1	99.2
32. KY075986	0.7	0.9	0.7	0.9	0.4	1	1	0.8	0.6	0.7	0.7	0.9	0.8	0.8	0.8	0.9	0.9	0.9	1	0.5	0.8	1.3	0.8	0.9	0.9	0.7	0.9	0.2	2.1	0.5	0.8	***	99.5	99.9	99.1	99.2
33. KY075987	0.8	1	0.8	1	0.5	1.1	1.1	0.9	0.7	0.8	0.8	1	0.9	0.9	0.9	1	1	1	1.1	0.6	0.9	1.4	0.9	1	1	0.8	1	0.3	2.2	0.6	0.9	0.1	***	99.6	98.5	98.7
34. KY075988	0.8	1	0.8	1	0.5	1.1	1.1	0.9	0.7	0.8	0.8	1	0.9	0.9	0.9	1	1	1	1.1	0.6	0.9	1.4	0.9	1	1	0.8	1	0.3	2.2	0.6	0.9	0.1	0	***	99	99.1
35. KX778720	0.9	1.1	1	1.1	0.8	1.1	1.1	1.1	0.9	0.9	1	1.1	1	1.1	1	1	1.1	1	0.2	0.9	1.1	1.2	1	1.2	0.5	0.9	0.8	1.1	2.5	1.3	0.9	1	1.1	1.1	***	99
36. KX898030	0.9	1	0.9	1	0.7	1.1	1.1	1	0.8	0.8	0.9	1.1	0.9	1	0.9	1	1.1	1.1	1.1	0.9	1	1.3	0.9	1	1	0.8	0.9	1	2.2	1	0.9	0.8	0.9	0.9	1.1	***

## Sheet: B
B) Multiple alignment analysis of nucleotide sequence of Cap gene of PCV3 strains
GenBank accession No.	Nucleotide sequence similarity (%)
	1	2	3	4	5	6	7	8	9	10	11	12	13	14	15	16	17	18	19	20	21	22	23	24	25	26	27	28	29	30	31	32	33	34	35	36
1. MK656956	***	99.5	99.5	99.5	99.7	99.1	99.1	99.8	99.7	99.5	99.7	99.7	99.7	99.7	99.5	99.1	99.7	99.4	98.4	99.1	98.4	98.4	98.3	99.1	98.6	99.1	98.6	98.8	97.1	98.4	98.4	98.9	98.8	98.8	98.4	98.6
2. MG897476	0.5	***	99.7	99.7	99.7	99.1	99.1	99.7	99.8	99.7	99.5	99.5	99.5	99.5	99.7	99.1	99.5	99.2	98.4	99.1	98.4	98.4	98.3	99.1	98.6	99.1	98.6	98.8	97.1	98.8	98.4	98.9	98.8	98.8	98.4	98.6
3. MF069115	0.5	0.3	***	99.7	99.7	99.1	99.1	99.7	99.8	100	99.5	99.5	99.5	99.5	100	99.1	99.5	99.2	98.4	99.1	98.4	98.4	98.3	99.1	98.6	99.1	98.6	98.8	97.1	98.4	98.4	98.9	98.8	98.8	98.4	98.6
4. MH491023	0.5	0.3	0.3	***	99.7	99.1	99.1	99.7	99.8	99.7	99.5	99.5	99.5	99.5	99.7	99.1	99.5	99.2	98.4	99.1	98.4	98.4	98.3	99.1	98.6	99.1	98.6	98.8	97.1	98.4	98.8	98.9	98.8	98.8	98.4	98.6
5. MG595741	0.3	0.3	0.3	0.3	***	99.4	99.4	99.8	99.8	99.7	99.7	99.7	99.7	99.7	99.7	99.4	99.7	99.4	98.8	99.4	98.8	98.8	98.6	99.4	98.9	99.4	98.9	99.1	97.4	98.8	98.8	99.2	99.1	99.1	98.8	98.9
6. MH192340	0.9	0.9	0.9	0.9	0.6	***	100	99.2	99.2	99.1	99.1	99.1	99.1	99.1	99.1	99.4	99.1	99.1	98.8	98.8	98.6	98.8	98.3	99.1	98.9	99.1	98.9	98.4	96.7	98.1	98.8	98.6	98.4	98.4	98.8	98.6
7. MH192341	0.9	0.9	0.9	0.9	0.6	0	***	99.2	99.2	99.1	99.1	99.1	99.1	99.1	99.1	99.4	99.1	99.1	98.8	98.8	98.6	98.8	98.3	99.1	98.9	99.1	98.9	98.4	96.7	98.1	98.8	98.6	98.4	98.4	98.8	98.6
8. MH277112	0.2	0.3	0.3	0.3	0.2	0.8	0.8	***	99.8	99.7	99.8	99.8	99.8	99.8	99.7	99.2	99.8	99.5	98.6	99.2	98.6	98.6	98.4	99.2	98.8	99.2	98.8	98.9	97.2	98.6	98.6	99.1	98.9	98.9	98.6	98.8
9. MH491016	0.3	0.2	0.2	0.2	0.2	0.8	0.8	0.2	***	99.8	99.7	99.7	99.7	99.7	99.8	99.2	99.7	99.4	98.6	99.2	98.6	98.6	98.4	99.2	98.8	99.2	98.8	98.9	97.2	98.6	98.6	99.1	98.9	98.9	98.6	98.8
10. MF069116	0.5	0.3	0	0.3	0.3	0.9	0.9	0.3	0.2	***	99.5	99.5	99.5	99.5	100	99.1	99.5	99.2	98.4	99.1	98.4	98.4	98.3	99.1	98.6	99.1	98.6	98.8	97.1	98.4	98.4	98.9	98.8	98.8	98.4	98.6
11. MF079254	0.3	0.5	0.5	0.5	0.3	0.9	0.9	0.2	0.3	0.5	***	99.7	99.7	99.7	99.5	99.1	99.7	99.4	98.4	99.1	98.4	98.4	98.3	99.1	98.6	99.1	98.6	98.8	97.1	98.4	98.4	98.9	98.8	98.8	98.4	98.6
12. MF805722	0.3	0.5	0.5	0.5	0.3	0.9	0.9	0.2	0.3	0.5	0.3	***	99.7	100	99.5	99.1	99.7	99.4	98.4	99.1	98.4	98.4	98.3	99.1	98.6	99.1	98.6	98.8	97.1	98.4	98.4	98.9	98.8	98.8	98.4	98.6
13. MF805720	0.3	0.5	0.5	0.5	0.3	0.9	0.9	0.2	0.3	0.5	0.3	0.3	***	99.7	99.5	99.1	99.7	99.4	98.4	99.1	98.4	98.4	98.3	99.1	98.6	99.1	98.6	98.8	97.4	98.4	98.4	98.9	98.8	98.8	98.4	98.8
14. MF805719	0.3	0.5	0.5	0.5	0.3	0.9	0.9	0.2	0.3	0.5	0.3	0	0.3	***	99.5	99.1	99.7	99.4	98.4	99.1	98.4	98.4	98.3	99.1	98.6	99.1	98.6	98.8	97.1	98.4	98.4	98.9	98.8	98.8	98.4	98.6
15. MF405272	0.5	0.3	0	0.3	0.3	0.9	0.9	0.3	0.2	0	0.5	0.5	0.5	0.5	***	99.1	99.5	99.2	98.4	99.1	98.4	98.4	98.3	99.1	98.6	99.1	98.6	98.8	97.1	98.4	98.4	98.9	98.8	98.8	98.4	98.6
16. MG868946	0.9	0.9	0.9	0.9	0.6	0.6	0.6	0.8	0.8	0.9	0.9	0.9	0.9	0.9	0.9	***	99.1	99.1	98.8	98.8	98.6	98.8	98.3	99.1	98.9	99.1	98.9	98.4	96.7	98.1	98.8	98.6	98.4	98.4	98.8	98.6
17. KX966193	0.3	0.5	0.5	0.5	0.3	0.9	0.9	0.2	0.3	0.5	0.3	0.3	0.3	0.3	0.5	0.9	***	99.7	98.4	99.1	98.4	98.4	98.3	99.1	98.6	99.1	98.6	98.8	97.1	98.4	98.4	98.9	98.8	98.8	98.4	98.6
18. KY075989	0.6	0.8	0.8	0.8	0.6	0.9	0.9	0.5	0.6	0.8	0.6	0.6	0.6	0.6	0.8	0.9	0.3	***	98.4	98.8	98.3	98.4	98	98.8	98.6	98.8	98.6	98.4	96.7	98.1	98.4	98.6	98.4	98.4	98.4	98.3
19. MH277111	1.6	1.6	1.6	1.6	1.3	1.3	1.3	1.4	1.4	1.6	1.6	1.6	1.6	1.6	1.6	1.3	1.6	1.6	***	98.8	98.6	98.8	98.4	99.1	99.5	99.1	98.9	98.4	96.9	98.1	98.8	98.6	98.4	98.4	100	98.6
20. MG372483	0.9	0.9	0.9	0.9	0.6	1.3	1.3	0.8	0.8	0.9	0.9	0.9	0.9	0.9	0.9	1.3	0.9	1.3	1.3	***	99.4	98.8	98.6	99.4	98.6	99.4	98.9	99.4	97.4	99.1	98.8	99.5	99.4	99.4	98.8	98.9
21. MG868942	1.6	1.6	1.6	1.6	1.3	1.4	1.4	1.4	1.4	1.6	1.6	1.6	1.6	1.6	1.6	1.4	1.6	1.7	1.4	0.6	***	98.6	98.3	99.1	98.4	99.1	98.8	98.9	96.7	98.6	98.6	99.1	98.9	98.9	98.6	98.6
22. MG650174	1.6	1.6	1.6	1.6	1.3	1.3	1.3	1.4	1.4	1.6	1.6	1.6	1.6	1.6	1.6	1.3	1.6	1.6	1.3	1.3	1.4	***	98.3	99.1	98.6	99.1	99.5	98.4	96.7	98.1	98.8	98.6	98.4	98.4	98.8	98.9
23. MG014372	1.7	1.7	1.7	1.7	1.4	1.7	1.7	1.6	1.6	1.7	1.7	1.7	1.7	1.7	1.7	1.7	1.7	2	1.6	1.4	1.7	1.7	***	98.9	98.3	98.9	98.4	98.3	97.2	98	98.4	98.4	98.3	98.3	98.4	98.4
24. MG014369	0.9	0.9	0.9	0.9	0.6	0.9	0.9	0.8	0.8	0.9	0.9	0.9	0.9	0.9	0.9	0.9	0.9	1.3	0.9	0.6	0.9	0.9	1.1	***	98.9	99.7	99.2	99.1	97.4	98.8	99.1	99.2	99.1	99.1	99.1	99.2
25. KY996337	1.4	1.4	1.4	1.4	1.1	1.1	1.1	1.3	1.3	1.4	1.4	1.4	1.4	1.4	1.4	1.1	1.4	1.4	0.5	1.4	1.6	1.4	1.7	1.1	***	98.9	98.8	98.3	96.6	98.3	98.6	98.4	98.3	98.3	99.5	98.4
26. MF593110	0.9	0.9	0.9	0.9	0.6	0.9	0.9	0.8	0.8	0.9	0.9	0.9	0.9	0.9	0.9	0.9	0.9	1.3	0.9	0.6	0.9	0.9	1.1	0.3	1.1	***	99.2	99.1	97.4	98.8	99.1	99.2	99.1	99.1	99.1	99.2
27. MG650176	1.4	1.4	1.4	1.4	1.1	1.1	1.1	1.3	1.3	1.4	1.4	1.4	1.4	1.4	1.4	1.1	1.4	1.4	1.1	1.1	1.3	0.5	1.6	0.8	1.3	0.8	***	98.6	96.9	98.3	98.9	98.8	98.6	98.6	98.9	99.1
28. MF079253	1.3	1.3	1.3	1.3	0.9	1.6	1.6	1.1	1.1	1.3	1.3	1.3	1.3	1.3	1.3	1.6	1.3	1.6	1.6	0.6	1.1	1.6	1.7	0.9	1.7	0.9	1.4	***	97.4	99.4	98.4	99.8	99.7	99.7	98.4	98.6
29. KY418606	3	3	3	3	2.7	3.3	3.3	2.8	2.8	3	3	3	2.7	3	3	3.3	3	3.3	3.2	2.7	3.3	3.3	2.8	2.7	3.5	2.7	3.2	2.7	***	96.9	96.9	97.4	97.2	97.2	96.9	97.2
30. MG550107	1.6	1.3	1.6	1.6	1.3	1.9	1.9	1.4	1.4	1.6	1.6	1.6	1.6	1.6	1.6	1.9	1.6	1.9	1.9	0.9	1.4	1.9	2	1.3	1.7	1.3	1.7	0.6	3.2	***	98.1	99.5	99.4	99.4	98.1	98.3
31. KY075994	1.6	1.6	1.6	1.3	1.3	1.3	1.3	1.4	1.4	1.6	1.6	1.6	1.6	1.6	1.6	1.3	1.6	1.6	1.3	1.3	1.4	1.3	1.6	0.9	1.4	0.9	1.1	1.6	3.2	1.9	***	98.6	98.4	98.4	98.8	98.6
32. KY075986	1.1	1.1	1.1	1.1	0.8	1.4	1.4	0.9	0.9	1.1	1.1	1.1	1.1	1.1	1.1	1.4	1.1	1.4	1.4	0.5	0.9	1.4	1.6	0.8	1.6	0.8	1.3	0.2	2.7	0.5	1.4	***	99.8	99.8	98.6	98.8
33. KY075987	1.3	1.3	1.3	1.3	0.9	1.6	1.6	1.1	1.1	1.3	1.3	1.3	1.3	1.3	1.3	1.6	1.3	1.6	1.6	0.6	1.1	1.6	1.7	0.9	1.7	0.9	1.4	0.3	2.8	0.6	1.6	0.2	***	100	98.4	98.6
34. KY075988	1.3	1.3	1.3	1.3	0.9	1.6	1.6	1.1	1.1	1.3	1.3	1.3	1.3	1.3	1.3	1.6	1.3	1.6	1.6	0.6	1.1	1.6	1.7	0.9	1.7	0.9	1.4	0.3	2.8	0.6	1.6	0.2	0	***	98.4	98.6
35. KX778720	1.6	1.6	1.6	1.6	1.3	1.3	1.3	1.4	1.4	1.6	1.6	1.6	1.6	1.6	1.6	1.3	1.6	1.6	0	1.3	1.4	1.3	1.6	0.9	0.5	0.9	1.1	1.6	3.2	1.9	1.3	1.4	1.6	1.6	***	98.6
36. KX898030	1.4	1.4	1.4	1.4	1.1	1.4	1.4	1.3	1.3	1.4	1.4	1.4	1.3	1.4	1.4	1.4	1.4	1.7	1.4	1.1	1.4	1.1	1.6	0.8	1.6	0.8	0.9	1.4	2.8	1.7	1.4	1.3	1.4	1.4	1.4	***

## Sheet: C
B) Multiple alignment analysis of amino acid sequence of Cap protein of PCV3 strains
GenBank accession No.	Amino acid sequence similarity (%)
	1	2	3	4	5	6	7	8	9	10	11	12	13	14	15	16	17	18	26	27	28	29	30	31	32	33	34	35	36	37	38	39	40	41	42	43
1. MK656956	***	99.5	100	100	100	100	100	100	100	100	100	100	100	100	100	100	100	100	99.1	98.6	98.1	98.6	99.1	98.6	99.5	99.1	98.6	98.1	98.1	97.2	99.1	98.1	98.1	98.1	99.1	98.1
2. MG897476	0.5	***	99.5	99.5	99.5	99.5	99.5	99.5	99.5	99.5	99.5	99.5	99.5	99.5	99.5	99.5	99.5	99.5	98.6	98.1	97.7	98.1	98.6	98.1	99.1	98.6	98.1	97.7	97.7	97.7	98.6	97.7	97.7	97.7	98.6	97.7
3. MF069115	0	0.5	***	100	100	100	100	100	100	100	100	100	100	100	100	100	100	100	99.1	98.6	98.1	98.6	99.1	98.6	99.5	99.1	98.6	98.1	98.1	97.2	99.1	98.1	98.1	98.1	99.1	98.1
4. MH491023	0	0.5	0	***	100	100	100	100	100	100	100	100	100	100	100	100	100	100	99.1	98.6	98.1	98.6	99.1	98.6	99.5	99.1	98.6	98.1	98.1	97.2	99.1	98.1	98.1	98.1	99.1	98.1
5. MG595741	0	0.5	0	0	***	100	100	100	100	100	100	100	100	100	100	100	100	100	99.1	98.6	98.1	98.6	99.1	98.6	99.5	99.1	98.6	98.1	98.1	97.2	99.1	98.1	98.1	98.1	99.1	98.1
6. MH192340	0	0.5	0	0	0	***	100	100	100	100	100	100	100	100	100	100	100	100	99.1	98.6	98.1	98.6	99.1	98.6	99.5	99.1	98.6	98.1	98.1	97.2	99.1	98.1	98.1	98.1	99.1	98.1
7. MH192341	0	0.5	0	0	0	0	***	100	100	100	100	100	100	100	100	100	100	100	99.1	98.6	98.1	98.6	99.1	98.6	99.5	99.1	98.6	98.1	98.1	97.2	99.1	98.1	98.1	98.1	99.1	98.1
8. MH277112	0	0.5	0	0	0	0	0	***	100	100	100	100	100	100	100	100	100	100	99.1	98.6	98.1	98.6	99.1	98.6	99.5	99.1	98.6	98.1	98.1	97.2	99.1	98.1	98.1	98.1	99.1	98.1
9. MH491016	0	0.5	0	0	0	0	0	0	***	100	100	100	100	100	100	100	100	100	99.1	98.6	98.1	98.6	99.1	98.6	99.5	99.1	98.6	98.1	98.1	97.2	99.1	98.1	98.1	98.1	99.1	98.1
10. MF069116	0	0.5	0	0	0	0	0	0	0	***	100	100	100	100	100	100	100	100	99.1	98.6	98.1	98.6	99.1	98.6	99.5	99.1	98.6	98.1	98.1	97.2	99.1	98.1	98.1	98.1	99.1	98.1
11. MF079254	0	0.5	0	0	0	0	0	0	0	0	***	100	100	100	100	100	100	100	99.1	98.6	98.1	98.6	99.1	98.6	99.5	99.1	98.6	98.1	98.1	97.2	99.1	98.1	98.1	98.1	99.1	98.1
12. MF805722	0	0.5	0	0	0	0	0	0	0	0	0	***	100	100	100	100	100	100	99.1	98.6	98.1	98.6	99.1	98.6	99.5	99.1	98.6	98.1	98.1	97.2	99.1	98.1	98.1	98.1	99.1	98.1
13. MF805720	0	0.5	0	0	0	0	0	0	0	0	0	0	***	100	100	100	100	100	99.1	98.6	98.1	98.6	99.1	98.6	99.5	99.1	98.6	98.1	98.1	97.2	99.1	98.1	98.1	98.1	99.1	98.1
14. MF805719	0	0.5	0	0	0	0	0	0	0	0	0	0	0	***	100	100	100	100	99.1	98.6	98.1	98.6	99.1	98.6	99.5	99.1	98.6	98.1	98.1	97.2	99.1	98.1	98.1	98.1	99.1	98.1
15. MF405272	0	0.5	0	0	0	0	0	0	0	0	0	0	0	0	***	100	100	100	99.1	98.6	98.1	98.6	99.1	98.6	99.5	99.1	98.6	98.1	98.1	97.2	99.1	98.1	98.1	98.1	99.1	98.1
16. MG868946	0	0.5	0	0	0	0	0	0	0	0	0	0	0	0	0	***	100	100	99.1	98.6	98.1	98.6	99.1	98.6	99.5	99.1	98.6	98.1	98.1	97.2	99.1	98.1	98.1	98.1	99.1	98.1
17. KX966193	0	0.5	0	0	0	0	0	0	0	0	0	0	0	0	0	0	***	100	99.1	98.6	98.1	98.6	99.1	98.6	99.5	99.1	98.6	98.1	98.1	97.2	99.1	98.1	98.1	98.1	99.1	98.1
18. KY075989	0	0.5	0	0	0	0	0	0	0	0	0	0	0	0	0	0	0	***	99.1	98.6	98.1	98.6	99.1	98.6	99.5	99.1	98.6	98.1	98.1	97.2	99.1	98.1	98.1	98.1	99.1	98.1
19. MH277111	0.9	1.4	0.9	0.9	0.9	0.9	0.9	0.9	0.9	0.9	0.9	0.9	0.9	0.9	0.9	0.9	0.9	0.9	***	99.5	99.1	99.5	100	99.5	99.5	100	99.5	99.1	99.1	98.1	100	99.1	99.1	99.1	100	99.1
20. MG372483	1.4	1.9	1.4	1.4	1.4	1.4	1.4	1.4	1.4	1.4	1.4	1.4	1.4	1.4	1.4	1.4	1.4	1.4	0.5	***	99.5	99.1	99.5	99.1	99.1	99.5	99.1	99.5	98.6	98.6	99.5	99.5	99.5	99.5	99.5	98.6
21. MG868942	1.9	2.4	1.9	1.9	1.9	1.9	1.9	1.9	1.9	1.9	1.9	1.9	1.9	1.9	1.9	1.9	1.9	1.9	0.9	0.5	***	98.6	99.1	98.6	98.6	99.1	98.6	99.5	98.1	98.6	99.1	99.5	99.5	99.5	99.1	98.1
22. MG650174	1.4	1.9	1.4	1.4	1.4	1.4	1.4	1.4	1.4	1.4	1.4	1.4	1.4	1.4	1.4	1.4	1.4	1.4	0.5	0.9	1.4	***	99.5	99.1	99.1	99.5	100	98.6	98.6	97.7	99.5	98.6	98.6	98.6	99.5	99.5
23. MG014372	0.9	1.4	0.9	0.9	0.9	0.9	0.9	0.9	0.9	0.9	0.9	0.9	0.9	0.9	0.9	0.9	0.9	0.9	0	0.5	0.9	0.5	***	99.5	99.5	100	99.5	99.1	99.1	98.1	100	99.1	99.1	99.1	100	99.1
24. MG014369	1.4	1.9	1.4	1.4	1.4	1.4	1.4	1.4	1.4	1.4	1.4	1.4	1.4	1.4	1.4	1.4	1.4	1.4	0.5	0.9	1.4	0.9	0.5	***	99.1	99.5	99.1	98.6	98.6	97.7	99.5	98.6	98.6	98.6	99.5	98.6
25. KY996337	0.5	0.9	0.5	0.5	0.5	0.5	0.5	0.5	0.5	0.5	0.5	0.5	0.5	0.5	0.5	0.5	0.5	0.5	0.5	0.9	1.4	0.9	0.5	0.9	***	99.5	99.1	98.6	98.6	97.7	99.5	98.6	98.6	98.6	99.5	98.6
26. MF593110	0.9	1.4	0.9	0.9	0.9	0.9	0.9	0.9	0.9	0.9	0.9	0.9	0.9	0.9	0.9	0.9	0.9	0.9	0	0.5	0.9	0.5	0	0.5	0.5	***	99.5	99.1	99.1	98.1	100	99.1	99.1	99.1	100	99.1
27. MG650176	1.4	1.9	1.4	1.4	1.4	1.4	1.4	1.4	1.4	1.4	1.4	1.4	1.4	1.4	1.4	1.4	1.4	1.4	0.5	0.9	1.4	0	0.5	0.9	0.9	0.5	***	98.6	98.6	97.7	99.5	98.6	98.6	98.6	99.5	99.5
28. MF079253	1.9	2.4	1.9	1.9	1.9	1.9	1.9	1.9	1.9	1.9	1.9	1.9	1.9	1.9	1.9	1.9	1.9	1.9	0.9	0.5	0.5	1.4	0.9	1.4	1.4	0.9	1.4	***	98.1	99.1	99.1	100	100	100	99.1	98.1
29. KY418606	1.9	2.4	1.9	1.9	1.9	1.9	1.9	1.9	1.9	1.9	1.9	1.9	1.9	1.9	1.9	1.9	1.9	1.9	0.9	1.4	1.9	1.4	0.9	1.4	1.4	0.9	1.4	1.9	***	97.2	99.1	98.1	98.1	98.1	99.1	98.1
30. MG550107	2.8	2.4	2.8	2.8	2.8	2.8	2.8	2.8	2.8	2.8	2.8	2.8	2.8	2.8	2.8	2.8	2.8	2.8	1.9	1.4	1.4	2.4	1.9	2.4	2.4	1.9	2.4	0.9	2.8	***	98.1	99.1	99.1	99.1	98.1	97.2
31. KY075994	0.9	1.4	0.9	0.9	0.9	0.9	0.9	0.9	0.9	0.9	0.9	0.9	0.9	0.9	0.9	0.9	0.9	0.9	0	0.5	0.9	0.5	0	0.5	0.5	0	0.5	0.9	0.9	1.9	***	99.1	99.1	99.1	100	99.1
32. KY075986	1.9	2.4	1.9	1.9	1.9	1.9	1.9	1.9	1.9	1.9	1.9	1.9	1.9	1.9	1.9	1.9	1.9	1.9	0.9	0.5	0.5	1.4	0.9	1.4	1.4	0.9	1.4	0	1.9	0.9	0.9	***	100	100	99.1	98.1
33. KY075987	1.9	2.4	1.9	1.9	1.9	1.9	1.9	1.9	1.9	1.9	1.9	1.9	1.9	1.9	1.9	1.9	1.9	1.9	0.9	0.5	0.5	1.4	0.9	1.4	1.4	0.9	1.4	0	1.9	0.9	0.9	0	***	100	99.1	98.1
34. KY075988	1.9	2.4	1.9	1.9	1.9	1.9	1.9	1.9	1.9	1.9	1.9	1.9	1.9	1.9	1.9	1.9	1.9	1.9	0.9	0.5	0.5	1.4	0.9	1.4	1.4	0.9	1.4	0	1.9	0.9	0.9	0	0	***	99.1	98.1
35. KX778720	0.9	1.4	0.9	0.9	0.9	0.9	0.9	0.9	0.9	0.9	0.9	0.9	0.9	0.9	0.9	0.9	0.9	0.9	0	0.5	0.9	0.5	0	0.5	0.5	0	0.5	0.9	0.9	1.9	0	0.9	0.9	0.9	***	99.1
36. KX898030	1.9	2.4	1.9	1.9	1.9	1.9	1.9	1.9	1.9	1.9	1.9	1.9	1.9	1.9	1.9	1.9	1.9	1.9	0.9	1.4	1.9	0.5	0.9	1.4	1.4	0.9	0.5	1.9	1.9	2.8	0.9	1.9	1.9	1.9	0.9	***
